# Supplementary material for: Transcriptomic, proteomic, metabolomic, and functional genomic approaches of Brassica napus L. during salt stress
Source: PLoS One. 2022 Mar 10;17(3):e0262587. doi: 10.1371/journal.pone.0262587 (PMC8912142; doi:10.1371/journal.pone.0262587)
Supplement: S1 Table — (XLSX) [file pone.0262587.s001.xlsx]

## Sheet: Sheet1
Transcriptomic, proteomic, metabolomic, and functional genomic approaches of Brassica napus L. during salt stress
Jiabin Shu1,2, Xiao Ma1, Hua Ma1, Qiurong Huang1, Ye Zhang1, Mei Guan1*, Chunyun Guan1*
Table S1: Primer sequence
Gene id		5'--3'	Tm
actin7	F	CCCTGGAATTGCTGACCGTA	58.65
	R	TGGAAAGTGCTGAGGGATGC	57.83
ncbi_106387472	F	GTCCTGCTCTCACCATTTCCA	59.8
	R	GGGGTCTTCCTTTTTCATCC	57.6
MSTRG.42991	F	GCTTCTTCGGCAACAACAG	56.5
	R	CACCTTCACTTCCTCTTTCTTCAG	59.5
MSTRG.4511	F	CATCCACATCATCCCCGACA	61.7
	R	CAGTGAAAGAACCACCAGCC	57.7
MSTRG.43092	F	TCCAGTCATTGTGCGTTTCTC	58.4
	R	TCCTGAGTTGCGTGGCTG	58.1
MSTRG.20473	F	GCTTCTGACACTACCCTCGT	54
	R	ACTACTTCCCTTGGCTGGT	53.5
MSTRG.30745	F	TGAGAGGAGGCAGAAAAGGA	57.2
	R	TCACCCCCACAGAAAACACC	60.1
ncbi_106452531	F	GCCATCCCTCTCTCTTCGG	59.2
	R	GTATCAGAGTCTCCTCCATCCG	57.8
ncbi_106400711	F	CGGTGGAGAAACAGAAGGCA	60.9
	R	GTCCCTAACCAAACCCTCG	56.8
ncbi_106381868	F	GGGAAGCATTACAGAGGGGTG	61
	R	CTGACGAAGACGATGAAGACGAAGT	64
ncbi_106406284	F	CGGAGAACGAGGACTGAGC	57.7
	R	TAAAAGCAGGACGAAAAGCAGA	59.9
MSTRG.57306	F	GCGGGCAAGTGATTGTGTTC	61.1
	R	GGGCTGGATGTTGTTGTTGA	58.8
ncbi_106451127	F	AGCCAGGTGTTTGTTACGG	55.8
	R	ATCCACTACTCTCTTCCTCCCTC	57.7
ncbi_106410445	F	AGAACGCAAATCGTCGTATCA	58.4
	R	CTGGTCTCCAACTTTCATCTCACT	59.4
ncbi_111205300	F	AGAAGATAGTGAAGCCGCAGA	57
	R	CCCACCTCAGCACCAAGTC	58.1
ncbi_106411198	F	CCGATTCAAGCCCTCTCTACC	60.5
	R	ATGGGTCTGTCTCTGTCCGT	56.2
ncbi_106397131	F	TGTCCCTACCTCCGACCTTC	58.7
	R	CCCACCGAAGCAAATCACTC	60.2
