# Supplementary material for: Transcriptomic, proteomic, metabolomic, and functional genomic approaches of Brassica napus L. during salt stress
Source: PLoS One. 2022 Mar 10;17(3):e0262587. doi: 10.1371/journal.pone.0262587 (PMC8912142; doi:10.1371/journal.pone.0262587)
Supplement: S2 Table — (XLSX) [file pone.0262587.s002.xlsx]

## Sheet: Sheet1
Transcriptomic, proteomic, metabolomic, and functional genomic approaches of Brassica napus L. during salt stress
Jiabin Shu1,2, Xiao Ma1, Hua Ma1, Qiurong Huang1, Ye Zhang1, Mei Guan1*, Chunyun Guan1*
Table S2 sequence data summary
Sample	Total	Unmapped(%)	Unique_Mapped(%)	Multiple_Mapped(%)	Total_Mapped(%)		RawData(bp)	BF_Q20(%)	BF_Q30(%)	BF_N(%)	BF_GC(%)	CleanData(bp)	AF_Q20(%)	AF_Q30(%)	AF_N(%)	AF_GC(%)
CK-1	60992030	5085084 (8.34%)	44513528 (72.98%)	11393418 (18.68%)	55906946 (91.66%)		9320968200	9156217509 (98.23%)	8861252522 (95.07%)	28645 (0.00%)	4511675836 (48.40%)	9158384632	9021856064 (98.51%)	8739506486 (95.43%)	28146 (0.00%)	4420999212 (48.27%)
CK-2	67672728	5894812 (8.71%)	49345768 (72.92%)	12432148 (18.37%)	61777916 (91.29%)		10411396800	10223122145 (98.19%)	9888423585 (94.98%)	31724 (0.00%)	5052452807 (48.53%)	10233136233	10075983802 (98.46%)	9755137159 (95.33%)	31194 (0.00%)	4951606277 (48.39%)
CK-3	32722172	3581001 (10.94%)	23242668 (71.03%)	5898503 (18.03%)	29141171 (89.06%)		5566605300	5455324806 (98.00%)	5256905391 (94.44%)	4413 (0.00%)	2733490067 (49.11%)	5468637565	5373643702 (98.26%)	5182684864 (94.77%)	4336 (0.00%)	2677415783 (48.96%)
T3-1	45071038	3893281 (8.64%)	32797354 (72.77%)	8380403 (18.59%)	41177757 (91.36%)		6919756200	6784232070 (98.04%)	6541332665 (94.53%)	5147 (0.00%)	3353158367 (48.46%)	6795891266	6681313289 (98.31%)	6448062738 (94.88%)	5046 (0.00%)	3282384978 (48.30%)
T3-2	44970972	3816943 (8.49%)	33109672 (73.62%)	8044357 (17.89%)	41154029 (91.51%)		6830626200	6687419268 (97.90%)	6444358830 (94.35%)	14511 (0.00%)	3297511642 (48.28%)	6729873826	6604924301 (98.14%)	6370149570 (94.65%)	14301 (0.00%)	3240613951 (48.15%)
T3-3	59798592	5037885 (8.42%)	43840486 (73.31%)	10920221 (18.26%)	54760707 (91.58%)		9074950500	8910237755 (98.18%)	8614828617 (94.93%)	27903 (0.00%)	4380372852 (48.27%)	8935611465	8797467271 (98.45%)	8513449306 (95.28%)	27474 (0.00%)	4302494760 (48.15%)
T6-1	43351304	3569791 (8.23%)	31790770 (73.33%)	7990743 (18.43%)	39781513 (91.77%)		6631640700	6505451315 (98.10%)	6290834695 (94.86%)	20392 (0.00%)	3232145158 (48.74%)	6488160928	6386394101 (98.43%)	6182828301 (95.29%)	19954 (0.00%)	3149221318 (48.54%)
T6-2	43543804	3751159 (8.61%)	31856605 (73.16%)	7936040 (18.23%)	39792645 (91.39%)		6628399500	6492824312 (97.95%)	6259639406 (94.44%)	13839 (0.00%)	3199563414 (48.27%)	6539460278	6420360612 (98.18%)	6194565957 (94.73%)	13671 (0.00%)	3149523922 (48.16%)
T6-3	57846474	4859020 (8.40%)	42066286 (72.72%)	10921168 (18.88%)	52987454 (91.60%)		8863257900	8701629337 (98.18%)	8412823672 (94.92%)	26870 (0.00%)	4295325632 (48.46%)	8720731303	8584840262 (98.44%)	8307172093 (95.26%)	26462 (0.00%)	4215897206 (48.34%)
T12-1	56292324	4769917 (8.47%)	41176763 (73.15%)	10345644 (18.38%)	51522407 (91.53%)		8592367500	8459325005 (98.45%)	8211393983 (95.57%)	80014 (0.00%)	4124848332 (48.01%)	8447012067	8340063735 (98.73%)	8103271606 (95.93%)	78693 (0.00%)	4043201353 (47.87%)
T12-2	69459206	5791973 (8.34%)	50970778 (73.38%)	12696455 (18.28%)	63667233 (91.66%)		10592581800	10404144272 (98.22%)	10066393039 (95.03%)	32109 (0.00%)	5080411081 (47.96%)	10424606429	10267204412 (98.49%)	9942981396 (95.38%)	31605 (0.00%)	4986013717 (47.83%)
T12-3	61310410	5331756 (8.70%)	44452613 (72.50%)	11526041 (18.80%)	55978654 (91.30%)		9438006300	9266148620 (98.18%)	8968029197 (95.02%)	28853 (0.00%)	4525742227 (47.95%)	9289555506	9147583207 (98.47%)	8861254398 (95.39%)	28414 (0.00%)	4443522201 (47.83%)
T24-1	59252530	5084445 (8.58%)	43622852 (73.62%)	10545233 (17.80%)	54168085 (91.42%)		9066840300	8907745531 (98.25%)	8623770044 (95.11%)	27623 (0.00%)	4341813695 (47.89%)	8930741742	8798030708 (98.51%)	8524949239 (95.46%)	27216 (0.00%)	4266604565 (47.77%)
T24-2	46123310	3967964 (8.60%)	33836892 (73.36%)	8318454 (18.04%)	42155346 (91.40%)		7069089900	6934891702 (98.10%)	6691471628 (94.66%)	24752 (0.00%)	3395542348 (48.03%)	6957822102	6844215388 (98.37%)	6609521564 (94.99%)	24355 (0.00%)	3333851598 (47.92%)
T24-3	53629988	4898684 (9.13%)	39096862 (72.90%)	9634442 (17.96%)	48731304 (90.87%)		8313279600	8133924885 (97.84%)	7834298387 (94.24%)	17772 (0.00%)	4004588364 (48.17%)	8191787293	8036749366 (98.11%)	7747365514 (94.57%)	17511 (0.00%)	3937142243 (48.06%)
